# Supplementary material for: The first isolation and molecular characterization of Toxoplasma gondii from horses in Serbia
Source: Parasit Vectors. 2017 Apr 4;10:167. doi: 10.1186/s13071-017-2104-x (PMC5379513; doi:10.1186/s13071-017-2104-x)
Supplement: Additional file 1: Table S1. — Genotyping data of 63 Toxoplasma gondii strains with type III or type III-like genotypes collected in Europe, the Americas, Africa, Asia and Oceania. (XLSX 19 kb) [file 13071_2017_2104_MOESM1_ESM.xlsx]

## Sheet: Sheet1
Additional file 1
Table S1. Genotyping data of 63 Toxoplasma gondii strains with type III or type III-like genotypes collected in Europe, the Americas, Africa, Asia, and Oceania
Isolate	Year	Origin	Species	Microsatellite marker															N° genotype	Haplogroup	Reference
				TUB2	W35	TgM-A	B18	B17	M33	MIV.1	MXI.1	M48	M102	N60	N82	AA	N61	N83
RS-Eq39	2015	Europe / Southern / Serbia	Horse (Equus ferus caballus)	289	242	205	160	336	165	278	356	211	190	147	111	265	87	312	#1	Type III	This study
RS-Eq40	2015	Europe / Southern / Serbia	Horse	289	242	205	160	336	165	278	356	213	190	149	111	267	89	312	#2	Type III	This study
TgA105011	2007	Africa / Middle / Gabon	Goat (Capra aegagrus hircus)	289	242	205	160	336	165	278	356	213	190	149	111	267	89	312	#2	Type III	Mercier et al. PLoS Negl Trop Dis. 2010;4:e876.
TgPiPr14	2005	Europe / Southern / Portugal	Pig (Sus scrofa domesticus)	289	242	205	160	336	165	278	356	213	190	149	111	267	89	312	#2	Type III	de Sousa et al. Vet Parasitol. 2006;135:133-7.
TgA32122	2007	Europe / Western / France	Sheep (Ovis aries)	289	242	205	160	336	165	278	356	213	190	149	111	267	89	312	#2	Type III	Halos et al. Int J Parasitol. 2010;40:193-200.
TgCatCHn1	2014	Asia / Eastern / China	Cat (Felis silvestris catus)	289	242	205	160	336	165	278	356	213	190	147	111	265	89	312	#3	Type III	Yang et al. Vet Parasitol. 2015;211:283-8.
TgH20043	2003	Oceania / Melanesia / New Caledonia	Human (congenital)	289	242	205	160	336	165	278	356	213	190	147	111	265	89	312	#3	Type III	BRC isolateb
TgSpEt23	2011-2013	Africa / Eastern / Ethiopia	Sheep	289	242	205	160	336	165	278	356	213	190	147	111	271	89	312	#4	Type III	Gebremedhin et al. Parasit Vectors. 2014;7:425.
TgGtEt5	2011-2013	Africa / Eastern / Ethiopia	Goat	289	242	205	160	336	165	278	356	213	190	147	113	267	89	312	#5	Type III	Gebremedhin et al. Parasit Vectors. 2014;7:425.
TgA105008	2007	Africa / Middle / Gabon	Goat	289	242	205	160	336	165	278	356	211	190	147	111	267	85	312	#6	Type III	Mercier et al. PLoS Negl Trop Dis. 2010;4:e876.
TgA105028	2007	Africa / Middle / Gabon	Chicken (Gallus gallus domesticus)	289	242	205	160	336	165	278	356	213	190	145	111	271	89	312	#7	Type III	Mercier et al. PLoS Negl Trop Dis. 2010;4:e876.
TgA105009	2007	Africa / Middle / Gabon	Goat	289	242	205	160	336	165	278	356	213	190	145	111	273	89	312	#8	Type III	Mercier et al. PLoS Negl Trop Dis. 2010;4:e876.
TgA105045	2007	Africa / Middle / Gabon	Chicken	289	242	205	160	336	165	278	356	213	190	147	111	265	87	314	#9	Type III	Mercier et al. PLoS Negl Trop Dis. 2010;4:e876.
TgA105007	2007	Africa / Middle / Gabon	Goat	289	242	205	160	336	165	278	356	213	190	147	111	273	87	312	#10	Type III	Mercier et al. PLoS Negl Trop Dis. 2010;4:e876.
TgA105057	2007	Africa / Middle / Gabon	Chicken	289	242	205	160	336	165	278	356	213	190	147	111	275	89	312	#11	Type III	Mercier et al. PLoS Negl Trop Dis. 2010;4:e876.
TgCkGh02	2006	Africa / Western / Ghana	Chicken	289	242	205	160	336	165	278	356	213	190	140	111	267	93	312	#12	Type III	Dubey et al. J Parasitol. 2008;94:68-71.
TgCkNi27	2005	America / Central / Nicaragua	Chicken	289	242	205	160	336	165	278	356	213	188	142	125	277	87	312	#13	Type III	Dubey et al. Vet Parasitol. 2006;142:47-53.
TgCkNi45	2005	America / Central / Nicaragua	Chicken	289	242	205	160	336	165	278	356	213	190	147	111	273	87	304	#14	Type III	Dubey et al. Vet Parasitol. 2006;142:47-53.
PA-G622M	1992	America / Central / Panama	Ruddy ground dove (Columbina talpacoti)	289	242	205	160	336	165	278	356	221	190	145	111	279	87	314	#15	Type III	Howe and Sibley. J Infect Dis. 1995;172:1561-6.
TgFoxPa03	2011	America / Northern / USA	Red fox (Vulpes vulpes)	289	242	205	160	336	165	278	356	213	190	142	111	269	89	312	#16	Type III	Dubey et al. Vet Parasitol. 2014;200:74-84.
TgFoxPa11	2011	America / Northern / USA	Red fox	289	242	205	160	336	165	278	356	213	190	149	111	279	89	312	#17	Type III	Dubey et al. Vet Parasitol. 2014;200:74-84.
TgWolfMN20	2011	America / Northern / USA	Gray wolf (Canis lupus)	289	242	205	160	336	165	278	356	213	190	153	111	267	89	312	#18	Type III	Dubey et al. Vet Parasitol. 2013;197:685-90.
M7741	1958	America / Northern / USA	Sheep	289	242	205	160	336	165	278	356	215	190	147	111	267	91	312	#19	Type III	Howe and Sibley. J Infect Dis. 1995;172:1561-6.
CTG/CEP	1976	America / Northern / USA	Cat	289	242	205	160	336	165	278	356	215	190	147	111	269	89	312	#20	Type III	Howe and Sibley. J Infect Dis. 1995;172:1561-6.
TgFoxPa02	2011	America / Northern / USA	Red fox	289	242	205	160	336	165	278	356	215	190	149	111	259	97	312	#21	Type III	Dubey JP et al. Vet Parasitol. 2014;200:74-84.
TgWtdUs10	2007	America / Northern / USA	White-tailed deer (Odocoileus virginianus)	289	242	205	160	336	165	278	356	215	190	151	111	259	93	312	#22	Type III	Dubey JP et al. Int J Parasitol. 2008;38:1057-63.
TgCkBr31	2001	America / South / Brazil	Chicken	289	242	205	160	336	165	278	356	213	190	145	111	265	89	312	#23	Type III	Dubey JP et al. J Parasitol. 2003;89:851-3.
TgCkBr56	2001	America / South / Brazil	Chicken	289	242	205	160	336	165	278	356	213	190	145	111	267	87	312	#24	Type III	Dubey JP et al. J Parasitol. 2003;89:851-3.
TgCpBr2	2005	America / South / Brazil	Capybara (Hydrochaeris hydrochaeris)	289	242	205	160	336	165	278	356	213	190	147	109	267	89	312	#25	Type III	Yai et al. Vet Parasitol. 2009;162:332-7.
TgA18031	2009	America / South / French Guiana	Dog (Canis lupus familiaris)	289	242	205	160	336	165	278	356	213	174	140	111	267	87	316	#26	Type III	Mercier et al. Infect Genet Evol. 2011;11:1378-87.
TgA18033	2009	America / South / French Guiana	Dog	289	242	205	160	336	165	278	356	213	190	145	111	269	89	312	#27	Type III	Mercier et al. Infect Genet Evol. 2011;11:1378-87.
TgCkGy34	2006	America / South / Guyana	Chicken	289	242	205	160	336	165	278	356	213	174	140	111	265	89	316	#28	Type III	Dubey et al. Parasitology. 2007;134:1559-65.
UY-HOPA-HOPA	1993	America / South / Uruguay	Cat	289	242	205	160	336	165	278	356	213	190	145	109	269	89	312	#29	Type III	Ajzenberg et al. Int J Parasitol. 2004;34:1185-96.
IR-Duck38	2004	Asia / Southern / Iran	Duck (Anas sp.)	289	242	205	160	336	165	278	356	211	190	147	111	265	91	312	#30	Type III	Zia-Ali et al. Parasitol Res. 2007;101:111-5.
IR-Chicken157	2004	Asia / Southern / Iran	Chicken	289	242	205	160	336	165	278	356	213	188	149	111	269	89	312	#31	Type III	Zia-Ali et al. Parasitol Res. 2007;101:111-5.
IR-Sheep68	2004	Asia / Southern / Iran	Sheep	289	242	205	160	336	165	278	356	213	190	151	111	265	87	312	#32	Type III	Zia-Ali et al. Parasitol Res. 2007;101:111-5.
TgCatTr_Izmir10	2012	Asia / Western / Turkey	Cat	289	242	205	160	336	165	278	356	213	190	147	111	267	87	314	#33	Type III	Can et al. PLoS One. 2014;9:e104930.
TgCatTr_Izmir14	2012	Asia / Western / Turkey	Cat	289	242	205	160	336	165	278	356	213	190	149	111	265	91	312	#34	Type III	Can et al. PLoS One. 2014;9:e104930.
TgPiPr2	2005	Europe / Southern / Portugal	Pig	289	242	205	160	336	165	278	356	209	192	145	111	269	89	312	#35	Type III	de Sousa et al. Vet Parasitol. 2006;135:133-7.
TgCkPr13	2005	Europe / Southern / Portugal	Chicken	289	242	205	160	336	165	278	356	213	188	140	119	265	89	312	#36	Type III	Verma et al. Parasitology. 2015;142:948-57.
TgPiPr4	2005	Europe / Southern / Portugal	Pig	289	242	205	160	336	165	278	356	213	190	147	111	263	89	312	#37	Type III	de Sousa et al. Vet Parasitol. 2006;135:133-7.
TgCkPr1	2005	Europe / Southern / Portugal	Chicken	289	242	205	160	336	165	278	356	213	190	147	111	267	87	312	#38	Type III	Verma et al. Parasitology. 2015;142:948-57.
TgCkPr5	2005	Europe / Southern / Portugal	Chicken	289	242	205	160	336	165	278	356	215	190	147	111	267	85	312	#39	Type III	Verma et al. Parasitology. 2015;142:948-57.
RS-G13-12	2012	Europe / Southern / Serbia	Pigeon (Columba livia)	289	242	205	160	336	165	278	356	213	192	151	111	265	89	312	#40	Type III	Marković et al. Comp Immunol Microbiol Infect Dis. 2014;37:173-9.
BE-F172	2004-2009	Europe / Western / Belgium	Red fox	289	242	205	160	336	165	278	356	215	190	151	111	269	87	312	#41	Type III	De Craeye et al. Vet Parasitol. 2011;178:64-9.
TgH13121	2011	Europe / Western / France	Human (congenital)	289	242	205	160	336	165	276	356	213	190	147	111	277	89	312	#42	Type III	BRC isolate
NED	1989	Europe / Western / France	Human (congenital)	289	242	205	160	336	165	278	356	209	190	147	111	267	91	312	#43	Type III	Ajzenberg et al. Int J Parasitol. 2004;34:1185-96.
LGE-1997-3	1997	Europe / Western / France	Human (congenital)	289	242	205	160	336	165	278	356	213	188	147	111	263	87	312	#44	Type III	Ajzenberg et al. Int J Parasitol. 2004;34:1185-96.
TgH24046	2012	Africa / Eastern / Mayotte	Human (congenital)	289	242	205	158	336	165	278	356	215	176	147	111	257	87	312	#45	Type III-likea	BRC isolate
TgA105040	2007	Africa / Middle / Gabon	Chicken	289	242	207	160	336	165	278	356	223	190	147	111	261	103	316	#46	Type III-like	Mercier A et al. PLoS Negl Trop Dis. 2010;4:e876.
TgA105033	2007	Africa / Middle / Gabon	Goat	291	242	205	160	336	165	278	356	211	190	147	111	267	85	312	#47	Type III-like	Mercier A et al. PLoS Negl Trop Dis. 2010;4:e876.
TgA105053	2007	Africa / Middle / Gabon	Goat	291	242	205	160	336	165	278	356	213	190	145	111	269	89	306	#48	Type III-like	Mercier A et al. PLoS Negl Trop Dis. 2010;4:e876.
ENVL-2002-MAC	2002	America / Caribbean / Barbade	Macaque (Cynomolgus sp.)	291	242	205	160	336	165	278	356	213	190	142	111	277	87	312	#49	Type III-like	Ajzenberg et al. Int J Parasitol. 2004;34:1185-96.
TgA21035	2009	America / Northern / Canada	Horse	289	242	205	158	336	165	278	356	227	174	142	111	271	87	310	#50	Type III-like	Pomares et al. Emerg Infect Dis. 2011;17:1327-8.
SOU	1985	America / Northern / USA	Human (AIDS)	289	242	205	158	336	165	278	356	225	174	142	111	259	89	312	#51	Type III-like	Howe and Sibley. J Infect Dis. 1995;172:1561-6.
PS-TgCatEgBr1	2011	America / South / Brazil	Cattle egret (Bubulcus ibis)	289	242	209	160	336	165	278	356	213	190	145	111	265	87	308	#52	Type III-like	Vitaliano et al. Int J Parasitol Parasites Wildl. 2014;3:276-83.
PS-TgCatEgBr2	2011	America / South / Brazil	Cattle egret	289	242	209	160	336	165	278	356	213	190	145	111	267	87	308	#53	Type III-like	Vitaliano et al. Int J Parasitol Parasites Wildl. 2014;3:276-83.
TgCkBr178	2007	America / South / Brazil	Chicken	291	242	205	160	336	165	278	356	213	190	142	109	299	101	312	#54	Type III-like	Dubey JP et al. Vet Parasitol. 2008;157:299-305.
TgH23017	2009	Europe / Western / France	Human (congenital)	289	242	205	160	336	165	280	356	213	188	147	111	267	89	312	#55	Type III-like	BRC isolate
TgH32053	2003	Europe / Western / France	Human (congenital)	289	242	207	158	336	165	278	356	209	174	149	117	277	97	312	#56	Type III-like	BRC isolate
TgH12007	2005	Europe / Western / France	Human (congenital)	289	242	207	158	336	165	278	356	213	174	140	111	267	87	314	#57	Type III-like	BRC isolate
TgA32090	2007	Europe / Western / France	Sheep	289	242	207	158	336	165	278	356	213	176	140	111	259	93	310	#58	Type III-like	Halos L et al. Int J Parasitol. 2010;40:193-200.
TgA21049	2015	Europe / Western / France	Badger (Meles meles)	289	242	207	160	336	165	278	356	213	190	142	113	261	89	312	#59	Type III-like	BRC isolate
aMixed genotypes featuring type-III MS marker lengths
bBRC collection, previously unpublished
